# Supplementary material for: Detection of KPC-216, a Novel KPC-3 Variant, in a Clinical Isolate of Klebsiella pneumoniae ST101 Co-Resistant to Ceftazidime-Avibactam and Cefiderocol
Source: Antibiotics (Basel). 2024 May 29;13(6):507. doi: 10.3390/antibiotics13060507 (PMC11200853; doi:10.3390/antibiotics13060507)
Supplement: Supplementary file 1 [file antibiotics-13-00507-s001.zip]

Archive with 1 entries (1 files):
- antibiotics-3002293-supplementary.pdf
